# Supplementary material for: The maternal environment interacts with genetic variation in regulating seed dormancy in Swedish Arabidopsis thaliana
Source: PLoS One. 2017 Dec 27;12(12):e0190242. doi: 10.1371/journal.pone.0190242 (PMC5744996; doi:10.1371/journal.pone.0190242)
Supplement: S1 Table — Accessions that were excluded from the GWAS are marked with ‘0’ in the ‘GWAS panel’ column. (CSV) [file pone.0190242.s008.csv]

ID	Name	Country	Latitude	Longitude	GWAS panel
997	Ale-Stenar-56-14	SWE	55.3833	14.05	1
1002	Ale-Stenar-64-24	SWE	55.3833	14.05	1
5831	App1-14	SWE	56.3333	15.9667	1
5867	Dra2-1	SWE	55.76	14.12	1
6013	Eden-9	SWE	62.877	18.177	1
6016	Eds-1	SWE	62.9	18.4	1
6021	Fjä2-4	SWE	56.06	14.29	1
6023	Fly2-1	SWE	55.7509	13.3712	1
6024	Fly2-2	SWE	55.7509	13.3712	1
6025	Gro-3	SWE	62.6437	17.7339	1
6030	Grön-5	SWE	62.806	18.1896	1
6034	Hov1-7	SWE	56.1	13.74	1
6036	Hov3-2	SWE	56.1	13.74	1
6038	Hov3-5	SWE	56.1	13.74	1
6039	Hovdala-2	SWE	56.1	13.74	1
6040	Kni-1	SWE	55.66	13.4	1
6041	Lis-3	SWE	56.0328	14.775	1
6042	Lom1-1	SWE	56.09	13.9	1
6043	Löv-1	SWE	62.801	18.079	1
6073	ÖMö1-7	SWE	56.1481	15.8155	1
6086	Sr:3	SWE	58.9	11.2	1
6092	T1020	SWE	55.6514	13.2233	1
6098	T1080	SWE	55.6561	13.2178	1
6100	T1110	SWE	55.6	13.2	1
6106	T460	SWE	55.7931	13.1186	1
6108	T480	SWE	55.7989	13.1206	1
6111	T530	SWE	55.7989	13.1219	1
6112	T540	SWE	55.7967	13.1044	1
6125	T710	SWE	55.8403	13.3106	1
6131	T780	SWE	55.8369	13.3181	1
6132	T790	SWE	55.8386	13.3186	1
6136	T840	SWE	55.9336	13.5519	1
6137	T850	SWE	55.9419	13.5603	1
6138	T860	SWE	55.9403	13.5511	1
6142	T900	SWE	55.9428	13.5558	1
6145	T930	SWE	55.9497	13.5533	1
6148	T960	SWE	55.9319	13.5508	1
6150	T980	SWE	55.9261	13.5319	1
6151	T990	SWE	55.6528	13.2244	1
6154	TAA 04	SWE	62.6422	17.7406	1
6166	TAA 17	SWE	62.6425	17.7372	1
6171	TÅD 03	SWE	62.8717	18.3444	0
6177	TÄL 03	SWE	62.6322	17.69	1
6180	TÄL 07	SWE	62.6322	17.6906	1
6189	TDr-2	SWE	55.7686	14.1383	1
6193	TDr-7	SWE	55.7694	14.1347	1
6195	TDr-9	SWE	55.7708	14.1342	1
6198	TDr-13	SWE	55.7708	14.1331	1
6201	TDr-16	SWE	55.7719	14.1211	1
6209	TEDEN 02	SWE	62.8836	18.1842	1
6210	TEDEN 03	SWE	62.8839	18.1836	1
6217	TFÄ 07	SWE	63.0169	18.3283	1
6220	TGR 01	SWE	62.806	18.1896	1
6231	TNY 04	SWE	62.96	18.2844	1
6242	Tomegap-2	SWE	55.7	13.2	1
6243	Tottarp-2	SWE	56.27373	13.90045	1
6255	TV-7	SWE	55.5796	14.3336	1
6268	TV-22	SWE	55.5796	14.3336	1
6913	Eden-2	SWE	62.877	18.177	1
6965	Spr1-6	SWE	56.31635	16.03529	0
6973	Ull2-3	SWE	56.0648	13.9707	1
7516	Vår2-1	SWE	55.58	14.334	1
7518	ÖMö2-1	SWE	56.14	15.78	0
8231	Brö1-6	SWE	56.3	16	1
8240	Kulturen-1	SWE	55.705	13.196	1
8241	Liarum	SWE	55.9473	13.821	1
8247	San-2	SWE	56.07	13.74	1
8283	Dra3-1	SWE	55.76	14.12	1
8306	Hov4-1	SWE	56.1	13.74	1
8334	Lu-1	SWE	55.71	13.2	1
8335	Lund	SWE	55.71	13.2	1
8369	Rev-1	SWE	55.6942	13.4504	1
8376	Sanna-2	SWE	62.69	18	1
8386	Sr:5	SWE	58.9	11.2	1
8387	St-0	SWE	59	18	1
8422	Fjä1-1	SWE	56.06	14.29	1
9057	Vinslöv	SWE	56.1	13.9167	1
9058	Västervik	SWE	57.75	16.6333	1
9321	Ådal 1	SWE	62.8622	18.336	1
9386	Grön 12	SWE	62.806	18.1896	1
9391	Had-2	SWE	57.3263	15.8979	1
9399	Ham-1	SWE	55.4234	13.9905	1
9405	HolA-1 2	SWE	55.7491	13.399	1
9409	Kia 1	SWE	56.0573	14.302	1
9421	Lan 1	SWE	55.9745	14.3997	1
9427	Näs 2	SWE	62.8815	18.4055	1
9434	Öde 2	SWE	62.8959	18.3659	0
9442	Sim-1	SWE	55.5678	14.3398	1
9453	Ste 2	SWE	57.8009	18.5162	1
9454	Ste 3	SWE	57.8009	18.5162	1
9455	Ste 4	SWE	57.8009	18.5162	1
9476	VårA 1	SWE	55.5796	14.3336	1
