# Supplementary material for: The maternal environment interacts with genetic variation in regulating seed dormancy in Swedish Arabidopsis thaliana
Source: PLoS One. 2017 Dec 27;12(12):e0190242. doi: 10.1371/journal.pone.0190242 (PMC5744996; doi:10.1371/journal.pone.0190242)
Supplement: S2 Table — (CSV) [file pone.0190242.s009.csv]

ID	Name	Reference
AT1G02400	GA2ox6	Kendal et al., 2011
AT1G07430	HAI2	GO_araport
AT1G09090	RBOHB	Graeber et al., 2012
AT1G14920	GAI	Kendal et al., 2011, GO_araport
AT1G18100	MFT	Graeber et al., 2012
AT1G21970	LEC1	Graeber et al., 2012
AT1G28300	LEC2	Graeber et al., 2012
AT1G30040	GA2ox2	Kendal et al., 2011
AT1G30100	NCED5	GO_araport
AT1G35730	PUM9	Xiang et al., 2014, GO_araport
AT1G35750	PUM10	Xiang et al., 2014
AT1G37130	NIA2	Kendal et al., 2011
AT1G48130	PER1	GO_araport
AT1G48270	GCR1	GO_araport
AT1G48270	GCR1	Atwell et al., 2011
AT1G52340	ABA2	Kendal et al., 2011
AT1G52920	GPCR	GO_araport
AT1G55250	HUB2	Graeber et al., 2012, GO_araport
AT1G61040	VIP5	Graeber et al., 2012
AT1G65480	FT	Chen et al., 2014
AT1G66350	RGL1	GO_araport
AT1G67890	AT1G67890	GO_araport
AT1G70910	DEP	Graeber et al., 2012, GO_araport
AT1G72770	HAB1	Graeber et al., 2012
AT1G77300	EFS	Graeber et al., 2012
AT1G78390	NCED9	GO_araport
AT1G79460	GA2	Kendal et al., 2011
AT1G79730	ELF7	Graeber et al., 2012
AT2G01570	RGA	Kendal et al., 2011
AT2G01570	RGA1	GO_araport
AT2G06210	ELF8	Graeber et al., 2012
AT2G18790	PHYB	Kendal et al., 2011
AT2G20180	PIL5	Graeber et al., 2012
AT2G27840	HDT4	GO_araport
AT2G29090	CYP707A2	Kendal et al., 2011, GO_araport
AT2G33790	AGP30	GO_araport
AT2G35160	SUVH5	Graeber et al., 2012
AT2G36270	ABI5	Kendal et al., 2011
AT2G38560	RDO2	Graeber et al., 2012
AT2G38560	TFIIS	GO_araport
AT2G40220	ABI4	Shu et al., 2013
AT2G41280	M10	GO_araport
AT2G42620	MAX2	Graeber et al., 2012
AT2G44950	HUB1	Kendal et al., 2011, Graeber et al., 2012, GO_araport
AT3G01220	HB20	Graeber et al., 2012
AT3G03450	RGL2	Kendal et al., 2011, GO_araport
AT3G08550	ABI8	Kendal et al., 2011
AT3G11240	ATE2	Graeber et al., 2012
AT3G11410	AHG3	Graeber et al., 2012
AT3G20740	FIE	Graeber et al., 2012
AT3G24650	ABI3	Kendal et al., 2011, Graeber et al., 2012
AT3G26790	FUS3	Graeber et al., 2012
AT3G44750	HDA3	GO_araport
AT3G50500	SnRK2.2	Graeber et al., 2012
AT3G54230	SUA	Graeber et al., 2012
AT3G54720	AMP1	Graeber et al., 2012
AT3G59030	TT12	GO_araport
AT3G62090	PIF6	Penfield et al., 2010
AT3G63210	AT3G63210	GO_araport
AT3G63210	MARD1	Atwell et al., 2011
AT4G08840	PUM11	Xiang et al., 2014
AT4G09820	TT8	Graeber et al., 2012
AT4G11040	RDO5	GO_araport
AT4G18130	PHYE	Kendal et al., 2011
AT4G19170	NCED4	Kendal et al., 2011
AT4G19230	CYP707A1	GO_araport
AT4G24210	SLY1	Kendal et al., 2011, GO_araport
AT4G25470	CBF2	Graeber et al., 2012
AT4G25480	CBF3	Graeber et al., 2012
AT4G25490	CBF1	Graeber et al., 2012
AT4G26080	ABI1	Kendal et al., 2011, Graeber et al., 2012
AT4G33950	SnRK2.6	Graeber et al., 2012
AT4G36930	SPT	Kendal et al., 2011, Graeber et al., 2012
AT4G39850	ABCD1	Atwell et al., 2011
AT5G02310	PRT6	Graeber et al., 2012
AT5G03280	EIN2	Atwell et al., 2011
AT5G05700	ATE1	Graeber et al., 2012
AT5G10140	FLC	Kendal et al., 2011, Graeber et al., 2012
AT5G13200	AT5G13200	GO_araport
AT5G13960	SUVH4	Graeber et al., 2012
AT5G17490	RGL3	Kendal et al., 2011, GO_araport
AT5G22650	HD2B	GO_araport
AT5G25900	GA3	Kendal et al., 2011
AT5G42400	SDG25	Graeber et al., 2012
AT5G45830	DOG1	Kendal et al., 2011, GO_araport
AT5G51760	AHG1	Nishimura et al., 2007
AT5G53470	ACBP1	GO_araport
AT5G56780	ET2	GO_araport
AT5G57050	ABI2	Kendal et al., 2011, Graeber et al., 2012
AT5G61150	VIP4	Graeber et al., 2012
AT5G66880	SnRK2.3	Graeber et al., 2012
AT5G67030	ABA1	Kendal et al., 2011
