# Supplementary material for: The maternal environment interacts with genetic variation in regulating seed dormancy in Swedish Arabidopsis thaliana
Source: PLoS One. 2017 Dec 27;12(12):e0190242. doi: 10.1371/journal.pone.0190242 (PMC5744996; doi:10.1371/journal.pone.0190242)
Supplement: S3 Table — Seed dormancy genes with a score [-log10(P value)] ≥ 4 for at least one phenotype. (CSV) [file pone.0190242.s010.csv]

ID	Name	GR21 warm	GR63 warm	GR105 warm	GR21 cold	GR63 cold	GR105 cold
AT1G35730	PUM9	1.3921776	1.417675	1.3730547	4.5959954	3.2650168	2.6503778
AT1G35750	PUM10	1.7949952	2.136485	2.5235097	5.5359077	4.0466547	3.1339846
AT1G48130	PER1	1.3502814	1.6916531	2.1686165	2.8048854	4.023622	4.225989
AT1G52340	ABA2	4.116726	3.9704707	4.7457967	2.5201735	2.377773	2.0635424
AT1G55250	HUB2	1.236571	1.4121416	1.7489572	4.1175017	3.8027184	4.3430386
AT1G61040	VIP5	1.1180443	1.462231	1.7988032	4.6035666	2.6548185	2.8052146
AT3G03450	RGL2	4.599513	4.77885	3.6143203	3.2468193	3.5131588	4.4101667
AT3G11240	ATE2	4.2142816	3.1708343	3.096302	1.5020379	2.3240335	2.4015791
AT3G11410	AHG3	5.307703	4.7032285	4.769927	3.3063796	3.869305	3.383764
AT4G39850	ABCD1	1.7969642	1.9697448	1.60682	4.196347	3.5890741	2.839163
AT5G45830	DOG1	3.16299	3.251576	2.537669	5.6799846	3.95242	4.6843204
