# Supplementary material for: The maternal environment interacts with genetic variation in regulating seed dormancy in Swedish Arabidopsis thaliana
Source: PLoS One. 2017 Dec 27;12(12):e0190242. doi: 10.1371/journal.pone.0190242 (PMC5744996; doi:10.1371/journal.pone.0190242)
Supplement: S4 Table — (CSV) [file pone.0190242.s011.csv]

Peak	Chr	Pos	MAC	MAF	GR21_warm	GR63_warm	GR105_warm	GR21_cold	GR63_cold	GR105_cold	Number_of_genes	Gene_start	Gene end	Gene_ID	Gene_symbol	Candidate	Gene_short_description	Gene_curator_summary
1	1	7381921	25	0.2840909	3.5976317	3.0647943	2.4683225	4.8585043	7.102999	5.774632	10	7366590	7368203	AT1G21050	AT1G21050	0	MIZU-KUSSEI-like protein (Protein of unknown function, DUF617)
1	1	7381921	25	0.2840909	3.5976317	3.0647943	2.4683225	4.8585043	7.102999	5.774632	10	7371657	7374114	AT1G21060	AT1G21060	0	Serine/Threonine-kinase, putative (Protein of unknown function, DUF547)
1	1	7381921	25	0.2840909	3.5976317	3.0647943	2.4683225	4.8585043	7.102999	5.774632	10	7374115	7375789	AT1G21065	AT1G21065	0	secondary thiamine-phosphate synthase enzyme
1	1	7381921	25	0.2840909	3.5976317	3.0647943	2.4683225	4.8585043	7.102999	5.774632	10	7375869	7378227	AT1G21070	AT1G21070	1	Nucleotide-sugar transporter family protein
1	1	7381921	25	0.2840909	3.5976317	3.0647943	2.4683225	4.8585043	7.102999	5.774632	10	7378538	7382661	AT1G21080	AT1G21080	0	DNAJ heat shock N-terminal domain-containing protein
1	1	7381921	25	0.2840909	3.5976317	3.0647943	2.4683225	4.8585043	7.102999	5.774632	10	7384560	7386580	AT1G21090	AT1G21090	0	Cupredoxin superfamily protein
1	1	7381921	25	0.2840909	3.5976317	3.0647943	2.4683225	4.8585043	7.102999	5.774632	10	7386762	7388512	AT1G21100	IGMT1	0	O-methyltransferase family protein
1	1	7381921	25	0.2840909	3.5976317	3.0647943	2.4683225	4.8585043	7.102999	5.774632	10	7389981	7391603	AT1G21110	IGMT3	0	O-methyltransferase family protein
1	1	7381921	25	0.2840909	3.5976317	3.0647943	2.4683225	4.8585043	7.102999	5.774632	10	7395179	7396823	AT1G21120	IGMT2	0	O-methyltransferase family protein
1	1	7381921	25	0.2840909	3.5976317	3.0647943	2.4683225	4.8585043	7.102999	5.774632	10	7398814	7400736	AT1G21130	IGMT4	0	O-methyltransferase family protein
2	1	9148998	12	0.13636364	0.33389705	0.4717696	0.4561727	7.361257	5.2062726	4.859522	25	9095768	9099766	AT1G26300	AT1G26300	0	BSD domain-containing protein
2	1	9148998	12	0.13636364	0.33389705	0.4717696	0.4561727	7.361257	5.2062726	4.859522	25	9099994	9103644	AT1G26310	CAL	0	K-box region and MADS-box transcription factor family protein	Floral homeotic gene encoding a MADS domain protein homologous to AP1. Enhances the flower to shoot transformation in ap1 mutants.
2	1	9148998	12	0.13636364	0.33389705	0.4717696	0.4561727	7.361257	5.2062726	4.859522	25	9105038	9107231	AT1G26320	AT1G26320	0	Zinc-binding dehydrogenase family protein
2	1	9148998	12	0.13636364	0.33389705	0.4717696	0.4561727	7.361257	5.2062726	4.859522	25	9107519	9113747	AT1G26330	AT1G26330	0	DNA binding protein
2	1	9148998	12	0.13636364	0.33389705	0.4717696	0.4561727	7.361257	5.2062726	4.859522	25	9113864	9114977	AT1G26340	CB5-A	0	cytochrome B5 isoform A	encodes a member of the cytochromes b5 family of proteins that localizes to the outer envelope of the chloroplast. The C-terminal portion of the protein appears to be capable of inserting into a plant microsomal membrane in vitro.
2	1	9148998	12	0.13636364	0.33389705	0.4717696	0.4561727	7.361257	5.2062726	4.859522	25	9116010	9116781	AT1G26350	AT1G26350	0	hypothetical protein
2	1	9148998	12	0.13636364	0.33389705	0.4717696	0.4561727	7.361257	5.2062726	4.859522	25	9117932	9118611	AT1G26355	SP1L1	0	SPIRAL1-like1	SPIRAL1-LIKE1 belongs to a six-member gene family in Arabidopsis; all members share a high sequence similarity in amino- and carboxy-terminal regions. GUS expression was detected only in pollen; however, no endogenous transcript was found.
2	1	9148998	12	0.13636364	0.33389705	0.4717696	0.4561727	7.361257	5.2062726	4.859522	25	9118822	9121227	AT1G26360	MES13	0	methyl esterase 13	Encodes a protein predicted to act as a carboxylesterase. It has similarity to the SABP2 methyl salicylate esterase from tobacco but no enzymatic activity has been identified for this protein.
2	1	9148998	12	0.13636364	0.33389705	0.4717696	0.4561727	7.361257	5.2062726	4.859522	25	9121443	9125578	AT1G26370	AT1G26370	0	RNA helicase family protein
2	1	9148998	12	0.13636364	0.33389705	0.4717696	0.4561727	7.361257	5.2062726	4.859522	25	9126737	9128568	AT1G26380	AT1G26380	0	FAD-binding Berberine family protein
2	1	9148998	12	0.13636364	0.33389705	0.4717696	0.4561727	7.361257	5.2062726	4.859522	25	9130013	9131779	AT1G26390	AT1G26390	0	FAD-binding Berberine family protein
2	1	9148998	12	0.13636364	0.33389705	0.4717696	0.4561727	7.361257	5.2062726	4.859522	25	9133291	9134874	AT1G26400	AT1G26400	0	FAD-binding Berberine family protein
2	1	9148998	12	0.13636364	0.33389705	0.4717696	0.4561727	7.361257	5.2062726	4.859522	25	9138604	9140439	AT1G26410	AT1G26410	0	FAD-binding Berberine family protein
2	1	9148998	12	0.13636364	0.33389705	0.4717696	0.4561727	7.361257	5.2062726	4.859522	25	9141519	9143336	AT1G26420	AT1G26420	0	FAD-binding Berberine family protein
2	1	9148998	12	0.13636364	0.33389705	0.4717696	0.4561727	7.361257	5.2062726	4.859522	25	9143937	9146106	AT1G26440	UPS5	0	ureide permease 5	uptake assays in a yeast mutant indicated this splice variant is not a cellular importer for allantoin, uracil or xanthine
2	1	9148998	12	0.13636364	0.33389705	0.4717696	0.4561727	7.361257	5.2062726	4.859522	25	9148636	9150250	AT1G26450	AT1G26450	0	Carbohydrate-binding X8 domain superfamily protein
2	1	9148998	12	0.13636364	0.33389705	0.4717696	0.4561727	7.361257	5.2062726	4.859522	25	9151628	9154762	AT1G26460	AT1G26460	0	Tetratricopeptide repeat (TPR)-like superfamily protein
2	1	9148998	12	0.13636364	0.33389705	0.4717696	0.4561727	7.361257	5.2062726	4.859522	25	9155091	9156370	AT1G26470	AT1G26470	1	chromatin modification-like protein
2	1	9148998	12	0.13636364	0.33389705	0.4717696	0.4561727	7.361257	5.2062726	4.859522	25	9156279	9158093	AT1G26480	GRF12	0	general regulatory factor 12	14-3-3 protein GF14iota (grf12)
2	1	9148998	12	0.13636364	0.33389705	0.4717696	0.4561727	7.361257	5.2062726	4.859522	25	9158380	9159897	AT1G26500	AT1G26500	0	Pentatricopeptide repeat (PPR) superfamily protein
2	1	9148998	12	0.13636364	0.33389705	0.4717696	0.4561727	7.361257	5.2062726	4.859522	25	9159851	9161044	AT1G26510	AT1G26510	0	F-box associated ubiquitination effector family protein
2	1	9148998	12	0.13636364	0.33389705	0.4717696	0.4561727	7.361257	5.2062726	4.859522	25	9161810	9162910	AT1G26515	AT1G26515	0	F-box and associated interaction domains-containing protein
2	1	9148998	12	0.13636364	0.33389705	0.4717696	0.4561727	7.361257	5.2062726	4.859522	25	9163211	9165900	AT1G26520	AT1G26520	0	Cobalamin biosynthesis CobW-like protein
2	1	9148998	12	0.13636364	0.33389705	0.4717696	0.4561727	7.361257	5.2062726	4.859522	25	9165360	9167570	AT1G26530	AT1G26530	0	PIN domain-like family protein
2	1	9148998	12	0.13636364	0.33389705	0.4717696	0.4561727	7.361257	5.2062726	4.859522	25	9167549	9170953	AT1G26540	AT1G26540	0	Agenet domain-containing protein
3	2	1882558	23	0.26136363	4.230112	3.6881866	3.8879397	5.5181913	6.1567125	6.667657	12	18804190	18806586	AT2G45650	AGL6	0	AGAMOUS-like 6	Sequence suggests this encodes a MADS-box transcription factor. Negatively regulates the FLC/MAF clade genes and positively regulates FT in Arabidopsis.
3	2	1882558	23	0.26136363	4.230112	3.6881866	3.8879397	5.5181913	6.1567125	6.667657	12	18807505	18811125	AT2G45660	AGL20	0	AGAMOUS-like 20	Controls flowering and is required for CO to promote flowering. It acts downstream of FT. Overexpression of (SOC1) AGL20 suppresses not only the late flowering of plants that have functional FRI and FLC alleles but also the delayed phase transitions during the vegetative stages of development. AGL20/SOC1 acts with AGL24 to promote flowering and inflorescence meristem identity.AGL20 upregulates ex…
3	2	1882558	23	0.26136363	4.230112	3.6881866	3.8879397	5.5181913	6.1567125	6.667657	12	18814660	18818545	AT2G45670	AT2G45670	0	calcineurin B subunit-like protein
3	2	1882558	23	0.26136363	4.230112	3.6881866	3.8879397	5.5181913	6.1567125	6.667657	12	18820242	18821889	AT2G45680	TCP9	0	TCP family transcription factor
3	2	1882558	23	0.26136363	4.230112	3.6881866	3.8879397	5.5181913	6.1567125	6.667657	12	18823167	18825763	AT2G45690	SSE1	0	shrunken seed protein (SSE1)	Encodes a protein with similarity to yeast Pep16p, a membrane localized protein involved in peroxisome assembly and protein-trafficking. SSE1 mutant seeds do not accumulate oils and dessicated seeds have a shrunken appearance. Involved in protein and oil body biogenesis. SSE is expressed during seed development, reaching the highest peak in mature siliques. Expression in leaves and roots is low c…
3	2	1882558	23	0.26136363	4.230112	3.6881866	3.8879397	5.5181913	6.1567125	6.667657	12	18825954	18826899	AT2G45695	AT2G45695	0	Ubiquitin related modifier 1
3	2	1882558	23	0.26136363	4.230112	3.6881866	3.8879397	5.5181913	6.1567125	6.667657	12	18826937	18830664	AT2G45700	AT2G45700	0	sterile alpha motif (SAM) domain-containing protein
3	2	1882558	23	0.26136363	4.230112	3.6881866	3.8879397	5.5181913	6.1567125	6.667657	12	18831130	18832673	AT2G45710	AT2G45710	0	Zinc-binding ribosomal protein family protein
3	2	1882558	23	0.26136363	4.230112	3.6881866	3.8879397	5.5181913	6.1567125	6.667657	12	18833086	18836374	AT2G45720	AT2G45720	0	ARM repeat superfamily protein
3	2	1882558	23	0.26136363	4.230112	3.6881866	3.8879397	5.5181913	6.1567125	6.667657	12	18836264	18839273	AT2G45730	AT2G45730	0	eukaryotic initiation factor 3 gamma subunit family protein
3	2	1882558	23	0.26136363	4.230112	3.6881866	3.8879397	5.5181913	6.1567125	6.667657	12	18839435	18841403	AT2G45740	PEX11D	0	peroxin 11D	member of the peroxin11 (PEX11) gene family, integral to peroxisome membrane, controls peroxisome proliferation.
3	2	1882558	23	0.26136363	4.230112	3.6881866	3.8879397	5.5181913	6.1567125	6.667657	12	18842516	18845576	AT2G45750	AT2G45750	0	S-adenosyl-L-methionine-dependent methyltransferases superfamily protein
4	3	10504938	19	0.2159091	5.3230247	3.7927594	2.5697918	5.804993	7.3511834	6.2564	17	10484781	10485991	AT3G28155	AT3G28155	0	hypothetical protein
4	3	10504938	19	0.2159091	5.3230247	3.7927594	2.5697918	5.804993	7.3511834	6.2564	17	10498177	10500360	AT3G28170	AT3G28170	0	hypothetical protein
4	3	10504938	19	0.2159091	5.3230247	3.7927594	2.5697918	5.804993	7.3511834	6.2564	17	10505711	10509265	AT3G28180	CSLC04	0	Cellulose-synthase-like C4	encodes a gene similar to cellulose synthase
4	3	10504938	19	0.2159091	5.3230247	3.7927594	2.5697918	5.804993	7.3511834	6.2564	17	10512235	10513057	AT3G28190	AT3G28190	0	transmembrane protein
4	3	10504938	19	0.2159091	5.3230247	3.7927594	2.5697918	5.804993	7.3511834	6.2564	17	10514634	10514762	AT3G28193	AT3G28193	0	transmembrane protein
4	3	10504938	19	0.2159091	5.3230247	3.7927594	2.5697918	5.804993	7.3511834	6.2564	17	10517977	10519516	AT3G28200	AT3G28200	0	Peroxidase superfamily protein
4	3	10504938	19	0.2159091	5.3230247	3.7927594	2.5697918	5.804993	7.3511834	6.2564	17	10520443	10521796	AT3G28210	PMZ	0	zinc finger (AN1-like) family protein	Encodes a putative zinc finger protein (PMZ).
4	3	10504938	19	0.2159091	5.3230247	3.7927594	2.5697918	5.804993	7.3511834	6.2564	17	10523185	10523424	AT3G28216	AT3G28216	0	hypothetical protein
4	3	10504938	19	0.2159091	5.3230247	3.7927594	2.5697918	5.804993	7.3511834	6.2564	17	10524181	10526733	AT3G28220	AT3G28220	0	TRAF-like family protein
4	3	10504938	19	0.2159091	5.3230247	3.7927594	2.5697918	5.804993	7.3511834	6.2564	17	10527477	10528961	AT3G28223	AT3G28223	0	F-box family protein
4	3	10504938	19	0.2159091	5.3230247	3.7927594	2.5697918	5.804993	7.3511834	6.2564	17	10529215	10530199	AT3G28230	AT3G28230	0	something about silencing protein
4	3	10504938	19	0.2159091	5.3230247	3.7927594	2.5697918	5.804993	7.3511834	6.2564	17	10532389	10532502	AT3G28243	AT3G28243	0	transmembrane protein
4	3	10504938	19	0.2159091	5.3230247	3.7927594	2.5697918	5.804993	7.3511834	6.2564	17	10533324	10533689	AT3G28250	AT3G28250	0	Carbohydrate-binding X8 domain superfamily protein
4	3	10504938	19	0.2159091	5.3230247	3.7927594	2.5697918	5.804993	7.3511834	6.2564	17	10538005	10540070	AT3G28270	AT3G28270	0	transmembrane protein, putative (DUF677)
4	3	10504938	19	0.2159091	5.3230247	3.7927594	2.5697918	5.804993	7.3511834	6.2564	17	10540646	10541670	AT3G28280	AT3G28280	0	F-box/associated interaction domain protein
4	3	10504938	19	0.2159091	5.3230247	3.7927594	2.5697918	5.804993	7.3511834	6.2564	17	10547441	10549401	AT3G28290	AT14A	0	transmembrane protein, putative (DUF677)	Encodes a protein with sequence similarity to integrins. Localized to the cytoplasm and plasma membrane. Expressed in all tissues assayed.
4	3	10504938	19	0.2159091	5.3230247	3.7927594	2.5697918	5.804993	7.3511834	6.2564	17	10550927	10551106	AT3G28291	AT3G28291	0	hypothetical protein
5	3	16820806	12	0.13636364	1.972236	1.8266572	1.3900892	6.8176517	4.885499	4.1126623	8	16801996	16804967	AT3G45760	AT3G45760	0	Nucleotidyltransferase family protein
5	3	16820806	12	0.13636364	1.972236	1.8266572	1.3900892	6.8176517	4.885499	4.1126623	8	16805473	16807950	AT3G45770	AT3G45770	0	Polyketide synthase, enoylreductase family protein
5	3	16820806	12	0.13636364	1.972236	1.8266572	1.3900892	6.8176517	4.885499	4.1126623	8	16816721	16824210	AT3G45780	PHOT1	1	phototropin 1	Blue-light photoreceptor. Contains a light activated serine-threonine kinase domain and LOV1 and LOV2 repeats. Mutants are defective in blue-light response. Mediates blue light-induced growth enhancements. PHOT1 and PHOT2 mediate blue light-dependent activation of the plasma membrane H -ATPase in guard cell protoplasts. PHOT1 undergoes blue-light-dependent autophosphorylation. At least eight phos…
5	3	16820806	12	0.13636364	1.972236	1.8266572	1.3900892	6.8176517	4.885499	4.1126623	8	16825005	16826222	AT3G45790	AT3G45790	0	Protein kinase superfamily protein
5	3	16820806	12	0.13636364	1.972236	1.8266572	1.3900892	6.8176517	4.885499	4.1126623	8	16829482	16831134	AT3G45800	AT3G45800	0	Plant protein 1589 of unknown function
5	3	16820806	12	0.13636364	1.972236	1.8266572	1.3900892	6.8176517	4.885499	4.1126623	8	16832726	16837792	AT3G45810	AT3G45810	0	ferric reductase-like transmembrane component family protein
5	3	16820806	12	0.13636364	1.972236	1.8266572	1.3900892	6.8176517	4.885499	4.1126623	8	16840030	16840983	AT3G45820	AT3G45820	0	hypothetical protein
5	3	16820806	12	0.13636364	1.972236	1.8266572	1.3900892	6.8176517	4.885499	4.1126623	8	16840652	16845580	AT3G45830	AT3G45830	0	nuclear factor kappa-B-binding-like protein
6	3	21867111	13	0.14772727	3.193905	3.3592005	2.3889272	7.240925	8.759888	9.415762	10	21842964	21854117	AT3G59100	GSL11	0	glucan synthase-like 11	encodes a protein similar to callose synthase
6	3	21867111	13	0.14772727	3.193905	3.3592005	2.3889272	7.240925	8.759888	9.415762	10	21854640	21858204	AT3G59110	AT3G59110	0	Protein kinase superfamily protein
6	3	21867111	13	0.14772727	3.193905	3.3592005	2.3889272	7.240925	8.759888	9.415762	10	21857876	21860302	AT3G59120	AT3G59120	0	Cysteine/Histidine-rich C1 domain family protein
6	3	21867111	13	0.14772727	3.193905	3.3592005	2.3889272	7.240925	8.759888	9.415762	10	21860986	21862807	AT3G59130	AT3G59130	0	Cysteine/Histidine-rich C1 domain family protein
6	3	21867111	13	0.14772727	3.193905	3.3592005	2.3889272	7.240925	8.759888	9.415762	10	21863348	21869036	AT3G59140	ABCC10	0	multidrug resistance-associated protein 14	member of MRP subfamily
6	3	21867111	13	0.14772727	3.193905	3.3592005	2.3889272	7.240925	8.759888	9.415762	10	21872831	21874422	AT3G59150	AT3G59150	0	F-box/RNI superfamily protein
6	3	21867111	13	0.14772727	3.193905	3.3592005	2.3889272	7.240925	8.759888	9.415762	10	21875023	21876690	AT3G59160	AT3G59160	0	F-box/RNI-like superfamily protein
6	3	21867111	13	0.14772727	3.193905	3.3592005	2.3889272	7.240925	8.759888	9.415762	10	21878167	21879799	AT3G59170	AT3G59170	0	F-box/RNI-like superfamily protein
6	3	21867111	13	0.14772727	3.193905	3.3592005	2.3889272	7.240925	8.759888	9.415762	10	21880719	21882459	AT3G59180	AT3G59180	0	Protein with RNI-like/FBD-like domain
6	3	21867111	13	0.14772727	3.193905	3.3592005	2.3889272	7.240925	8.759888	9.415762	10	21884426	21886808	AT3G59190	AT3G59190	0	F-box/RNI-like superfamily protein
7	5	15630623	12	0.13636364	2.8025944	3.2719853	2.8839917	5.323327	6.4233103	6.25844	10	15608685	15611664	AT5G38990	AT5G38990	0	Malectin/receptor-like protein kinase family protein
7	5	15630623	12	0.13636364	2.8025944	3.2719853	2.8839917	5.323327	6.4233103	6.25844	10	15611812	15614664	AT5G39000	AT5G39000	0	Malectin/receptor-like protein kinase family protein
7	5	15630623	12	0.13636364	2.8025944	3.2719853	2.8839917	5.323327	6.4233103	6.25844	10	15615916	15616457	AT5G39010	AT5G39010	0	hypothetical protein
7	5	15630623	12	0.13636364	2.8025944	3.2719853	2.8839917	5.323327	6.4233103	6.25844	10	15616770	15619446	AT5G39020	AT5G39020	0	Malectin/receptor-like protein kinase family protein
7	5	15630623	12	0.13636364	2.8025944	3.2719853	2.8839917	5.323327	6.4233103	6.25844	10	15619691	15619786	AT5G39024	AT5G39024	0	hypothetical protein	This gene encodes a small protein and has either evidence of transcription or purifying selection.
7	5	15630623	12	0.13636364	2.8025944	3.2719853	2.8839917	5.323327	6.4233103	6.25844	10	15619811	15622620	AT5G39030	AT5G39030	0	Protein kinase superfamily protein
7	5	15630623	12	0.13636364	2.8025944	3.2719853	2.8839917	5.323327	6.4233103	6.25844	10	15625460	15629835	AT5G39040	ABCB27	0	transporter associated with antigen processing protein 2	Encodes a member of TAP subfamily of ABC transporters that is located in the vacuole. Mutants are hypersensitive to aluminum and the gene product may be important for intracellular movement of some substrate, possibly chelated Al, as part of a mechanism of aluminum sequestration.
7	5	15630623	12	0.13636364	2.8025944	3.2719853	2.8839917	5.323327	6.4233103	6.25844	10	15634444	15636480	AT5G39050	PMAT1	0	HXXXD-type acyl-transferase family protein	Encodes a malonyltransferase that may play a role in phenolic xenobiotic detoxification.
7	5	15630623	12	0.13636364	2.8025944	3.2719853	2.8839917	5.323327	6.4233103	6.25844	10	15641442	15643216	AT5G39080	AT5G39080	0	HXXXD-type acyl-transferase family protein
7	5	15630623	12	0.13636364	2.8025944	3.2719853	2.8839917	5.323327	6.4233103	6.25844	10	15643493	15645172	AT5G39090	AT5G39090	0	HXXXD-type acyl-transferase family protein
8	5	18726653	18	0.20454545	2.9584227	2.0566752	1.5802163	4.9852557	5.2064037	6.093209	11	18704997	18706708	AT5G46140	AT5G46140	0	hypothetical protein (DUF295)
8	5	18726653	18	0.20454545	2.9584227	2.0566752	1.5802163	4.9852557	5.2064037	6.093209	11	18707546	18710722	AT5G46150	AT5G46150	0	LEM3 (ligand-effect modulator 3) family protein / CDC50 family protein
8	5	18726653	18	0.20454545	2.9584227	2.0566752	1.5802163	4.9852557	5.2064037	6.093209	11	18710851	18712559	AT5G46160	AT5G46160	0	Ribosomal protein L14p/L23e family protein
8	5	18726653	18	0.20454545	2.9584227	2.0566752	1.5802163	4.9852557	5.2064037	6.093209	11	18714864	18717031	AT5G46170	AT5G46170	0	F-box family protein
8	5	18726653	18	0.20454545	2.9584227	2.0566752	1.5802163	4.9852557	5.2064037	6.093209	11	18718417	18721744	AT5G46180	DELTA-OAT	0	ornithine-delta-aminotransferase	Encodes an ornithine delta-aminotransferase that is transcriptionally up-regulated in young seedlings and in response to salt stress. It is unlikely to play a role in salt-stress-induced proline accumulation, however, it appears to participate in arginine and ornithine catabolism.
8	5	18726653	18	0.20454545	2.9584227	2.0566752	1.5802163	4.9852557	5.2064037	6.093209	11	18721752	18726249	AT5G46190	AT5G46190	0	RNA-binding KH domain-containing protein
8	5	18726653	18	0.20454545	2.9584227	2.0566752	1.5802163	4.9852557	5.2064037	6.093209	11	18727802	18730331	AT5G46200	AT5G46200	0	carboxyl-terminal proteinase-like protein (DUF239)
8	5	18726653	18	0.20454545	2.9584227	2.0566752	1.5802163	4.9852557	5.2064037	6.093209	11	18731371	18736815	AT5G46210	CUL4	0	cullin4	Arabidopsis CULLIN4 (CUL4) forms an E3 ubiquitin ligase with the CDD complex and a common catalytic subunit RBX1 in mediating light control of development. This CUL4-based E3 ligase is essential for the repression of photomorphogenesis. The partial loss of CUL4 function resulted in a constitutive photomorphogenic phenotype with respect to morphogenesis and light-regulated gene expression. CUL4 ex…
8	5	18726653	18	0.20454545	2.9584227	2.0566752	1.5802163	4.9852557	5.2064037	6.093209	11	18738697	18742126	AT5G46220	AT5G46220	0	transmembrane protein (DUF616)	Encodes a protein with alkaline ceramidase activity that is involved in regulation of turgor during pollen tube growth and silique stomatal movement. Tod1 is expressed specifically in pollen and silique guard cells. Loss of function mutations have reduced fertility due to defects in pollen transmission.
8	5	18726653	18	0.20454545	2.9584227	2.0566752	1.5802163	4.9852557	5.2064037	6.093209	11	18742272	18743077	AT5G46230	AT5G46230	0	hypothetical protein (Protein of unknown function, DUF538)
8	5	18726653	18	0.20454545	2.9584227	2.0566752	1.5802163	4.9852557	5.2064037	6.093209	11	18743510	18747406	AT5G46240	KAT1	0	1	Encodes a potassium channel protein (KAT1). ABA triggers KAT1 endocytosis both in epidermal cells as well as guard cells. Upon removal of ABA, KAT1 is recycled back to the plasma membrane. KAT1 is localized within 0.5?0.6 &
9	5	23596831	12	0.13636364	1.224928	1.8005034	1.7497685	9.065687	6.475346	7.7573733	34	23521049	23523818	AT5G58130	ROS3	0	RNA-binding (RRM/RBD/RNP motifs) family protein	Encodes ROS3 (repressor of silencing 3), a RNA-binding protein required for DNA demethylation.
9	5	23596831	12	0.13636364	1.224928	1.8005034	1.7497685	9.065687	6.475346	7.7573733	34	23523825	23533111	AT5G58140	PHOT2	1	phototropin 2	Membrane-bound protein serine/threonine kinase that functions as blue light photoreceptor in redundancy with PHO1. Involved in stomatal opening, chloroplast movement and phototropism. Mediates blue light-induced growth enhancements. PHOT1 and PHOT2 mediate blue light-dependent activation of the plasma membrane H -ATPase in guard cell protoplasts. PHOT2 possesses two LOV (LOV1 and LOV2, for light-…
9	5	23596831	12	0.13636364	1.224928	1.8005034	1.7497685	9.065687	6.475346	7.7573733	34	23530081	23532840	AT5G58150	AT5G58150	0	Leucine-rich repeat protein kinase family protein
9	5	23596831	12	0.13636364	1.224928	1.8005034	1.7497685	9.065687	6.475346	7.7573733	34	23533375	23539741	AT5G58160	AT5G58160	0	actin binding protein
9	5	23596831	12	0.13636364	1.224928	1.8005034	1.7497685	9.065687	6.475346	7.7573733	34	23540049	23543345	AT5G58170	SVL5	0	SHV3-like 5	Encodes a member of the glycerophosphodiester phosphodiesterase like (GDPD-like) family.
9	5	23596831	12	0.13636364	1.224928	1.8005034	1.7497685	9.065687	6.475346	7.7573733	34	23543652	23545760	AT5G58180	ATYKT62	0	Synaptobrevin family protein	member of YKT6 Gene Family
9	5	23596831	12	0.13636364	1.224928	1.8005034	1.7497685	9.065687	6.475346	7.7573733	34	23546329	23549605	AT5G58190	ECT10	0	evolutionarily conserved C-terminal region 10
9	5	23596831	12	0.13636364	1.224928	1.8005034	1.7497685	9.065687	6.475346	7.7573733	34	23549550	23552052	AT5G58200	AT5G58200	0	Calcineurin-like metallo-phosphoesterase superfamily protein
9	5	23596831	12	0.13636364	1.224928	1.8005034	1.7497685	9.065687	6.475346	7.7573733	34	23552094	23554402	AT5G58210	AT5G58210	0	hydroxyproline-rich glycoprotein family protein
9	5	23596831	12	0.13636364	1.224928	1.8005034	1.7497685	9.065687	6.475346	7.7573733	34	23554386	23556001	AT5G58220	TTL	0	transthyretin-like protein	Encodes a transthyretin-like S-allantoin synthase protein that catalyzes two steps in the allantoin biosynthesis pathway by acting as a hydroxyisourate hydrolase and a 2-oxo-4-hydroxy-4-carboxy-5-ureidoimidazoline (OHCU) decarboxylase. Two alternatively spliced versions of the transcript give rise to a longer peroxisomally-targeted protein (AT5G58220.1 (called TTL1-)) and a slightly shorter cytop…
9	5	23596831	12	0.13636364	1.224928	1.8005034	1.7497685	9.065687	6.475346	7.7573733	34	23556012	23558245	AT5G58230	MSI1	0	Transducin/WD40 repeat-like superfamily protein	Encodes a WD-40 repeat containing protein that functions in chromatin assembly as part of the CAF1 and FIE complex. Mutants exhibit parthenogenetic development that includes proliferation of unfertilized endosperm and embryos. In heterozygous plants 50% of embryos abort. Of the aborted embryos the early aborted class are homozygous and the later aborting lass are heterozygotes in which the defect…
9	5	23596831	12	0.13636364	1.224928	1.8005034	1.7497685	9.065687	6.475346	7.7573733	34	23558114	23559353	AT5G58240	FHIT	0	FRAGILE HISTIDINE TRIAD	Encodes a Fhit protein. Has nucleoside phosphoramidase and adenylylsulfatase activities.
9	5	23596831	12	0.13636364	1.224928	1.8005034	1.7497685	9.065687	6.475346	7.7573733	34	23559474	23560778	AT5G58250	EMB3143	0	YCF54
9	5	23596831	12	0.13636364	1.224928	1.8005034	1.7497685	9.065687	6.475346	7.7573733	34	23560568	23562001	AT5G58260	NdhN	0	oxidoreductases, acting on NADH or NADPH, quinone or similar compound as acceptor	Encodes subunit NDH-N of NAD(P)H:plastoquinone dehydrogenase complex (Ndh complex) present in the thylakoid membrane of chloroplasts. This subunit is thought to be required for Ndh complex assembly.
9	5	23596831	12	0.13636364	1.224928	1.8005034	1.7497685	9.065687	6.475346	7.7573733	34	23561890	23567244	AT5G58270	ABCB25	0	ABC transporter of the mitochondrion 3	Encodes a mitochondrial half-molecule ABC transporter, a member of ATM subfamily. Mutants are dwarfed, chlorotic plants with altered leaf morphology. ATM3 transcription is induced by Cd(II) or Pb(II). Involved in heavy metal resistance. Arabidopsis thaliana has three ATM genes, namely ATM1, ATM2 and ATM3. Only ATM3 has an important function for plant growth. Role in Moco biosynthesis.
9	5	23596831	12	0.13636364	1.224928	1.8005034	1.7497685	9.065687	6.475346	7.7573733	34	23567300	23568859	AT5G58280	AT5G58280	0	AP2/B3-like transcriptional factor family protein
9	5	23596831	12	0.13636364	1.224928	1.8005034	1.7497685	9.065687	6.475346	7.7573733	34	23569052	23571854	AT5G58290	RPT3	0	regulatory particle triple-A ATPase 3	26S proteasome AAA-ATPase subunit RPT3 (RPT3) mRNA,
9	5	23596831	12	0.13636364	1.224928	1.8005034	1.7497685	9.065687	6.475346	7.7573733	34	23571835	23575084	AT5G58300	AT5G58300	0	Leucine-rich repeat protein kinase family protein
9	5	23596831	12	0.13636364	1.224928	1.8005034	1.7497685	9.065687	6.475346	7.7573733	34	23574992	23576084	AT5G58310	MES18	0	methyl esterase 18	Encodes a protein shown to have methyl IAA esterase activity in vitro. This protein does not act on methyl JA, MeSA, MeGA4, or MEGA9 in vitro.
9	5	23596831	12	0.13636364	1.224928	1.8005034	1.7497685	9.065687	6.475346	7.7573733	34	23577128	23579786	AT5G58320	NET4A	0	Kinase interacting (KIP1-like) family protein	Encodes a member of the NET superfamily of proteins that potentially couples different membranes to the actin cytoskeleton in plant cells. It colocalizes with filamentous actin and is localized to the tonoplast membrane. It is expressed in the epidermis of the root meristem and the early expansion zone.
9	5	23596831	12	0.13636364	1.224928	1.8005034	1.7497685	9.065687	6.475346	7.7573733	34	23579722	23582395	AT5G58330	AT5G58330	0	lactate/malate dehydrogenase family protein
9	5	23596831	12	0.13636364	1.224928	1.8005034	1.7497685	9.065687	6.475346	7.7573733	34	23582495	23585148	AT5G58340	AT5G58340	0	myb-like HTH transcriptional regulator family protein
9	5	23596831	12	0.13636364	1.224928	1.8005034	1.7497685	9.065687	6.475346	7.7573733	34	23584789	23587801	AT5G58350	WNK4	0	with no lysine (K) kinase 4	Encodes a member of the WNK family (9 members in all) of protein kinases, the structural design of which is clearly distinct from those of other known protein kinases, such as receptor-like kinases and mitogen-activated protein kinases. Its transcription is under the control of circadian rhythms.
9	5	23596831	12	0.13636364	1.224928	1.8005034	1.7497685	9.065687	6.475346	7.7573733	34	23589550	23591197	AT5G58360	OFP3	0	ovate family protein 3
9	5	23596831	12	0.13636364	1.224928	1.8005034	1.7497685	9.065687	6.475346	7.7573733	34	23593059	23596238	AT5G58370	AT5G58370	0	P-loop containing nucleoside triphosphate hydrolases superfamily protein
9	5	23596831	12	0.13636364	1.224928	1.8005034	1.7497685	9.065687	6.475346	7.7573733	34	23596242	23597141	AT5G58375	AT5G58375	0	Methyltransferase-related protein
9	5	23596831	12	0.13636364	1.224928	1.8005034	1.7497685	9.065687	6.475346	7.7573733	34	23596962	23599353	AT5G58380	SIP1	1	SOS3-interacting protein 1	Encodes a CBL-interacting protein kinase with similarity to SOS protein kinase.
9	5	23596831	12	0.13636364	1.224928	1.8005034	1.7497685	9.065687	6.475346	7.7573733	34	23599470	23601404	AT5G58390	AT5G58390	0	Peroxidase superfamily protein
9	5	23596831	12	0.13636364	1.224928	1.8005034	1.7497685	9.065687	6.475346	7.7573733	34	23605189	23607045	AT5G58400	AT5G58400	0	Peroxidase superfamily protein
9	5	23596831	12	0.13636364	1.224928	1.8005034	1.7497685	9.065687	6.475346	7.7573733	34	23609376	23617599	AT5G58410	AT5G58410	0	HEAT/U-box domain-containing protein
9	5	23596831	12	0.13636364	1.224928	1.8005034	1.7497685	9.065687	6.475346	7.7573733	34	23618024	23618719	AT5G58412	AT5G58412	0	Putative membrane lipoprotein	Encodes a Plant thionin family protein
9	5	23596831	12	0.13636364	1.224928	1.8005034	1.7497685	9.065687	6.475346	7.7573733	34	23619459	23621094	AT5G58420	AT5G58420	0	Ribosomal protein S4 (RPS4A) family protein
9	5	23596831	12	0.13636364	1.224928	1.8005034	1.7497685	9.065687	6.475346	7.7573733	34	23621152	23623543	AT5G58430	EXO70B1	0	exocyst subunit exo70 family protein B1	A member of EXO70 gene family, putative exocyst subunits, conserved in land plants. Arabidopsis thaliana contains 23 putative EXO70 genes, which can be classified into eight clusters on the phylogenetic tree.
9	5	23596831	12	0.13636364	1.224928	1.8005034	1.7497685	9.065687	6.475346	7.7573733	34	23623794	23626957	AT5G58440	SNX2a	0	sorting nexin 2A
